# Supplementary material for: Hydralazine targets cAMP-dependent protein kinase leading to sirtuin1/5 activation and lifespan extension in C. elegans
Source: Nat Commun. 2019 Oct 28;10:4905. doi: 10.1038/s41467-019-12425-w (PMC6817882; doi:10.1038/s41467-019-12425-w)
Supplement: Supplementary file 2 — Supplementary Dataset 1 [file 41467_2019_12425_MOESM2_ESM.csv]

Sample	Treatment	Pyruvate	Lactate	Glycerate	Uracil	Fumarate	Succinate	Methylmalonic acid	Nicotinate	Taurine	Pyroglutamic acid	N-Acetyl-L-alanine	Malate	Hypoxanthine	Anthranilate	Carbamoyl phosphate	A-ketoglutarate	Xanthine	Hydroxyphenylacetic acid	Allantoin	Aminoadipic acid	phosphoenolpyruvate	Uric acid	Dihydroxy-acetone-phosphate	D-glyceraldehdye-3-phosphate	sn-glycerol-3-phosphate	Aconitate	Myo-inositol	Hydroxyphenylpyruvate	Homocysteic acid	Indoleacrylic acid	Kynurenic acid	Citrate	D-gluconate	Xanthurenic acid	Deoxyribose-phosphate	Pantothenate	Ribose-phosphate	Uridine	Deoxyinosine	Glucose-1-phosphate	Glucose-6-phosphate	Fructose-6-phosphate	Inosine	Xanthosine	D-sedoheptulose-1-7-phosphate	Glutathione	Octulose-monophosphate (O8P-O1P)	Cyclic-AMP
1	Ctrl	1160000	11700000	154000	206000	2373773.006	658000	755000	4310000	110000	186000	254000	29100000	2720000	11100000	20200000	2640000	1150000	297000	864000	6480000	1130000	29900000	1190000	2340000	19400000	2160000	512000	93010	28386	278000	2.31E+05	20900000	5500000	680000	258000	12000000	1070000	157000	212000	195000	1750000	2070000	4800000	2320000	5790000	51900000	483000	718000
2	Ctrl	1040000	8130000	139000	195000	2453370.523	588000	627000	5340000	111000	172000	224000	28500000	2380000	13300000	20400000	2080000	1090000	406000	797000	6150000	2550000	28500000	911000	1810000	16000000	1980000	454000	85050	33096	166000	2.38E+05	18700000	5380000	569000	190000	10100000	940000	144000	218000	174000	1760000	2020000	4260000	2160000	5750000	47100000	488000	768000
3	Ctrl	802000	5390000	145000	381000	2024347.826	561000	751000	5640000		237000	186000	22100000	2450000	13100000	20600000	2430000	1790000	422000	815000	6430000	2990000	29500000	1040000	1950000	17300000	2470000	336000	66059	107000	190000	2.32E+05	22100000	5410000	641000	219000	10000000	1500000	139000	197000	373000	3580000	4180000	4390000	2520000	13800000	50600000	1300000	1020000
4	Hyd	878000	4790000	195000	243000	2624711.008	646000	739000	5330000	159000	223000	216000	27900000	2330000	13200000	26400000	3320000	483000	367000	1030000	4380000	5400000	16700000	898000	1750000	14500000	3470000	476000	80210	125000	259000	3.44E+05	42100000	7760000	680000	287000	13100000	1690000	161000	233000	474000	4070000	5230000	4000000	3440000	17100000	60900000	1330000	1020000
5	Hyd	1039500	7182000	183330	193725	2604485.717	683235	761670	6095250	160650	179550	232470	34303500	2400300	15970500	23530500	3080700	762615	326025	1086750	6114150	3005100	24759000	954450	1710450	16159500	3071250	484785	83680.695	92279.25	246645	3.87E+05	30901500	7881300	680400	199395	11056500	1077300	134190	231525	223965	2419200	2787750	4158000	2759400	9922500	57834000	749385	1001700
6	Hyd	1307722.5	9571012.5	208477.5	229325.25	3177574.615	658599.375	865181.625	6851328.75	190472.625	214163.25	319349.625	36957375	2549111.25	13171987.5	28428750	3648356.25	584684.625	478550.625	966577.5	6017418.75	2823922.5	26817787.5	1070816.25	2151108.75	17625825	3155591.25	613113.375	99500.625	72650.61825	210372.75	3.30E+05	36862612.5	9173010	741042.75	167729.625	15730575	1127673.75	171520.125	291868.5	322192.5	2587016.25	2871303.75	4520171.25	3345116.25	10044825	67565662.5	816852.75	857600.625
7	Glu	5480000	6020000	137000	589000	1971758.467	624000	777000	6290000	189000	233000	417000	25200000	3920000	11400000	25500000	2230000	3590000	447000	865000	9890000	925000	28500000	1460000	2570000	22900000	1150000	517000	153000	39044	148000	2.31E+05	16000000	11600000	851000	298000	9140000	1290000	88666	183000	337000	2490000	2780000	6570000	3160000	7800000	52300000	643000	1190000
8	Glu	2390000	6590000	146000	759000	1638260.87	398000	503000	6640000	170000	223000	320000	20500000	3810000	13300000	24800000	2180000	3700000	437000	812000	9220000	772000	19000000	885000	1910000	14300000	1300000	544000	79109	24160	152000	2.28E+05	18900000	7310000	807000	150000	11200000	1040000	115000	173000	274000	1730000	1940000	6600000	2810000	5410000	46700000	524000	1210000
9	Glu	1950000	8070000	155000	726000	1805338.645	551000	639000	5220000	196000	246000	284000	23000000	3930000	12000000	26500000	1910000	3570000	403000	703000	9950000	857000	21900000	1190000	2560000	22300000	1310000	428000	107000	42533	157000	1.63E+05	17300000	7940000	738000	256000	8320000	1290000	91530	198000	288000	1970000	2190000	5840000	2910000	5900000	48400000	519000	1740000
10	Glu+Hyd	2269800	9234400	180420	724590	2903594.774	881730	932170	6111000	189150	234740	606250	34241000	5247700	11931000		3404700	3084600	263840	901130	11446000	1493800	31525000	2395900	3850900	36472000	1901200	595580	124160	56618.9	129010	2.15E+05	23959000	10379000	1154300	505370	12610000	1813900	102820	215340	372480	2939100	3016700	8778500	3453200	9137400	76921000	809950	1765400
11	Glu+Hyd	1600000	7520000	217000	431000	3021304.511	1100000	1260000	5990000	193000	234000	388000	35200000	4500000	14000000	23100000	2460000	2430000	226000	866000	11200000	1210000	20900000	1790000	3410000	36200000	2010000	518000	120000	52154	210000	2.37E+05	22800000	8290000	1140000	456000	9180000	1590000	125000	307000	371000	2370000	2650000	7570000	3760000	7260000	67400000	653000	1130000
12	Glu+Hyd	1795500	6226500	160650	537600	2348961.732	631050	803250	6342000	163800	241500	365400	26040000	4987500	13650000	25935000	2971500	2677500	391650	809550	11025000	917700	20685000	1428000	2635500	26355000	1428000	478800	112350	39355.05	227850	3.03E+05	20475000	6730500	976500	288750	9124500	1260000	118650	271950	341250	1900500	2373000	8589000	3465000	5208000	56385000	488250	1249500
[truncated: 92 more columns]
