# Supplementary material for: Hydralazine targets cAMP-dependent protein kinase leading to sirtuin1/5 activation and lifespan extension in C. elegans
Source: Nat Commun. 2019 Oct 28;10:4905. doi: 10.1038/s41467-019-12425-w (PMC6817882; doi:10.1038/s41467-019-12425-w)
Supplement: Supplementary file 5 — Source data [file 41467_2019_12425_MOESM5_ESM.xlsx]

## Sheet: Figure1
Figure 1a
	0	5	10	20	-	+
	96	107	125	142	104	120
	95	115	117	160	102	115
	104	105	126	135	94	124
	105	109	130	131	89	118
Figure 1b
	Ctrl						Hyd
MT-ND5	1.33082	1	0.75142	1		1.27021	1.68324	1.76687	1.26482
MT-RNR	1	1.04087	0.96073	1		1.36422	1.69978	1.31065	1.41733
Figure 1d
	0					5					10
	101.124	97.411	102.061	99.404		105.346	101.577	117.043	115.527		129.351	103.578	136.736	115.941
Figure 1e
	0					5					10
	114.102	85.897	102.272	97.727		128.461	147.954	195.037	153.846		152.272	114.128	160.181	112.272
Figure 1f
	0					5					10
	93.456	107.128	100	99.436		127.428	140.816	169.251	124.069		114.669	106.197	135.211	112.664
Figure 1g
	0					5					10
	120.197	77.002	104.69	98.11		110.07	179.19	129.35	163.31		146.56	138.19	121.44	146.56
Figure 1h
	Complex I				Complex IV
0	93.29	106.71	100		96.81	104.93	98.26
5	125.29	127.58	118.288		116.75	120.06	111.8
10	124.53	111.49	118.525		131.64	120.367	138.119
Figure 1i
	0	5
	111.4	115.27
	98.1914	131.544
	99.2	145.355
	102.198	119.092
	89.0303	112.911

## Sheet: Figure2
Figure 2a
	Ctrl				Hyd
	0.82	1.18	1		1.27	1.6	1.68
Figure 2c
	0	5	10	+
	92.18	129.56	124.38	123.17
	109.81	124.69	116.38	129.32
	101.42	140.13	119.47	109.09
	96.59	111.98	140.35	123.31
Figure 2f	Ctrl			Hyd
Ctrl-Plasmid	98	102		116	122
SIRT1-KD	103	97		95	88
SIRT5-KD	95	105		108	98
Figure 2g
Ctrl (Scr)	Time-min	Ctrl				Hyd
	1.37349	33.9425	53.2169	36.5026		37.9893	67.3343	60.6476
	6.85273	30.5718	43.6991	28.7185		35.2878	61.8568	56.1109
	12.3318	29.5357	38.431	25.4071		34.5751	56.9805	63.4232
	17.9232	13.9555	10.8796	8.49044		14.9453	25.902	20.4116
	23.3991	13.1734	8.26676	8.41965		10.7115	22.0594	19.4729
	28.8763	13.1925	10.5993	15.524		15.486	21.9996	18.2451
	34.4601	38.3108	43.0869	29.0238		44.6676	68.0701	65.0435
	39.9465	31.7162	46.4624	35.7304		40.8775	66.9145	61.8319
	45.4324	32.8642	45.319	31.9234		37.0807	60.779	67.8528
	51.024	3.18966	3.76925	7.90492		5.57607	16.6258	10.8082
	56.503	4.63776	2.11599	5.8185		5.76159	18.701	11.8826
	60	3.32914	2.07363	9.26966		6.84178	15.7239	10.4517
SIRT5-KD	Time-min	Ctrl				Hyd
	1.37349	34.1854	62.4053	37.8808		35.6226	63.3981	41.3226
	6.85273	32.0774	58.8763	45.8474		31.6282	58.3778	41.3857
	12.3318	30.9968	57.0244	48.801		30.0075	52.9039	39.5964
	17.9232	14.8295	21.5806	28.9767		16.4127	28.0815	15.9835
	23.3991	17.9478	24.9632	31.6688		13.4456	23.2192	10.3414
	28.8763	18.3767	25.7377	32.5498		13.6804	25.1304	12.0749
	34.4601	35.158	63.3294	60.2964		52.8909	56.4663	43.3057
	39.9465	34.529	59.8871	55.9136		55.3195	50.2709	43.9544
	45.4324	32.9083	57.1688	54.1028		58.37	50.387	42.5776
	51.024	5.07135	21.3869	30.3914		9.00145	5.5688	15.0714
	56.503	4.3737	22.4733	31.1008		11.4327	4.7864	18.2129
	60	3.4774	22.2403	29.6097		15.9397	6.98188	19.7317
SIRT1-KD	Time-min	Ctrl				Hyd
	1.37349	65.5639	93.4012	52.9848		51.6121	84.0906	65.5573
	6.85273	78.4369	59.6312	55.9292		50.0028	80.7204	60.4999
	12.3318	75.473	40.7769	53.2976		47.3126	78.5322	60.9886
	17.9232	34.709	18.0956	14.9785		14.2094	28.4738	20.8517
	23.3991	27.7387	15.7721	10.8245		13.5938	28.5322	17.3843
	28.8763	28.5549	17.7699	13.9515		15.717	27.2608	19.3542
	34.4601	90.4315	60.2427	63.3853		51.9592	81.3406	95.8804
	39.9465	82.9042	53.9097	61.817		57.9004	60.477	92.0976
	45.4324	79.3283	51.0236	57.653		58.8444	61.9896	89.6956
	51.024	2.97261	5.93308	9.91036		6.0636	12.3035	9.75995
	56.503	3.03359	4.20843	12.775		5.80142	17.0954	10.5717
	60	2.77078	4.90226	11.4852		3.60751	12.8473	8.16881

## Sheet: Figure3
Fig.3i
		Ctrl					Hyd
	N2	91.1	108.03	96.35	104.52		136.08	131.07	137.78	147.21
	sir-2.1 (ok434)	90.47	100.96	103.89	104.68		92.99	75.94	100.39	86.32
	skn-1 (zu135)	95.54	104.12	93.31	107.03		91.12	126.99	99.83	110.55
	skn-1 (zu67)	101.11	98.89	100			135.05	117.45	124.82
	skn-1 (zu135)/geIs10	98.84	101.16				91.38	99.73
	gas-1 (fc21)	95.37	104.63				107.36	94.21
	mev-1 (kn1)	102.44	97.56				98.77	104.67

## Sheet: Figure4
Fig.4b
	Ctrl	Hyd	Glu	Glu+Hyd
	24	24	10	12
	24	22	16	28
	25	20	8	28
	22	22	14	24
	10	28	30	18
	32	18	18	24
	18	22	10	12
	24	28	20	16
	22	36	14	22
	33	32	10	24
	20	24	24	18
	14	26	18	18
	28	24	8	24
	16	26	22	30
	16	30	16	20
	22	32	20	26
	12	24	24	20
	26	30	18	26
	24	24	16	36
	26	40	24	24
	20	40	16	24
	16	32	20	28
	18	24	18	12
	26	26	8	10
	32	34	6	20
	18	10	16	28
	16	24	12	26
	24	20	16	24
	24	34	8	26
	20	10	22	36
		22	10	24
		24	20	17
		26	16	13
		38	12	24
		44	14	12
		22	18	16
		26	14
		18	14
		30	16
		28	16
		34
		36
		30
Fig.4c
	Ctrl	Hyd	Glu	Glu+Hyd
	100	112.76	88.67	105.8
	100	122.75	93.13	105.93
	100	115.04	92.9	98.22
Fig.4.d
	Ctrl	Hyd	Glu	Glu+Hyd
	194.71	286.68	149.36	189.12
	202.69	269.77	163.78	211.69
	234.62	234.65	180.88	195.38
	252.85	317.75	181.33	219.46
	225.93	301.67	198.41	214.73
	181.72	236.29	139.92	253.29
Fig.4f
		Ctrl					Hyd
	Anti-agg	97.21	104.62	105.01	93.16		118.28	109.96	112.82	124.11
	Pro-agg	78.68	80.48	71.13	68.12		86.03	95.81	89.62	78.87
Fig.4g
		Ctrl					Hyd
	AN	98.41	101.59	102.69	97.31		112.09	111.73	110.64	104.35
	AP	94.63	96.39	98.94	93.51		107.11	106.86	102.78	106.29
	AP/Sirt1KD	91.99	94.17	93.77	94.25		93.05	91.43	94.29	91.78
	AP/Sirt5KD	89.05	93.11	94.08	91.35		90.07	92.42	91.74	96.19
Fig.4h
		Rot			Rot+Hyd
	WT	11	20		88	75
	AAK-2/SIR-2.1	8	5		12	5
	AAK-2	15	8		81	68
	SIR-2.1	10	8		15	11

## Sheet: Figure5
Fig.5b
	0	1	10	100
	96.7	102.9	106.9	113.1
	103.2	101.1	114.4	106.5
	95.6	99.03	110.1	121.3
	104.5		105.5	110.3
Fig.5d
	Ctrl					Hyd
WT	82.98	113.24	97.47	106.31		118.33	131.13	134.09	129.18
PKA-KO	96.01	103.99	100			97.66	103.83	107.58
Fig.5f
	Ctrl				Hyd
WT	104.95	98.06	96.99		127.99	116.69	144.54
PKA-KO	87.13	104.04	108.83		84.98	72.63	115.31
Fig.5g
	0				5				10
WT	106.51	92.17	101.32		134.77	134.66	145.58		160.75	149.45	133.75
PKA-KO	98.97	96.78	104.25		103.61	104.35	101.77		102.56	107.83	104.13
Fig.5h
	Ctrl			Hyd
ctrl/RNAi	15	18		63	75
kin-1/RNAi	13	25		25	12

## Sheet: Figure6
Fig.6a
	0	10	50	100
	151.632	141.207	120.219	129.152
	182.926	132.404	131.902	107.215
	151.621	139.562	133.236	114.767
	146.917	128.265	127.73	103.699
	140.997	135.196	129.035	111.062
	142.75	127.412	116.385	123.33
Fig.6b
		Ctrl					Hyd
	4h	112.49	104.27	91.85	91.39		109.09	103.64	95.07	94.96
	24h	108.91	98.78	94.49	97.82		119.34	90.03	113.74	105.3
	48h	94.66	93.52	100.14	111.68		109.5	115.43	117.08	120.3
	72h	93.54	104.22	110.63	91.61		125.77	132.61	136.67	119.24
Fig.6c
		0			5			10			20
	4h	96.13	103.87		114.01	106.87		104.94	101.43		93.85	96.23
	48h	102.06	97.94		118.94	128.38		96.13	105.5		112.74	117.06
	96h	101.81	98.19		122.42	115.49		135.82	150.69		141.63	127.29

## Sheet: Supplementary Figure1
Supplementary fig.1a
	SIRT1	SIRT2	SIRT3	SIRT4	SIRT5	SIRT6	SIRT7
	1.52	0.73	0.83	0.65	1.66	0.68716	1.34
	1.2	1.58	0.94	1.04	2.78	0.89	1.15
	1.08	1.06	0.98	0.57	3.91	0.99	1.07
	1.34	0.89	1.37	1.48	1.44	1.4	1.61
Supplementary fig.1f
		Rot			Rot+Hyd
	wt	15	18		63	71
	hif-1	5	11		61	55

## Sheet: Supplementary Figure4
Supplementary fig.4b
	0	5	10
	81072	86748	82841
	71642	92041	77748
	85481	68148	78245
	102190	86562	76901
	71604	63893	75972
Supplementary fig.4d
		Ctrl					Hyd
	ctrl/RNAi	110.3	89.75	88.18	111.77		166.14	122.56	141.11	120.83
	kin-1/RNAi	101.88	125.48	118.88	119.53		110.81	131.47	92.68	134.51
